# Supplementary material for: Preclinical Studies of Granulysin-Based Anti-MUC1-Tn Immunotoxins as a New Antitumoral Treatment
Source: Biomedicines. 2022 May 24;10(6):1223. doi: 10.3390/biomedicines10061223 (PMC9219680; doi:10.3390/biomedicines10061223)
Supplement: Supplementary file 1 [file biomedicines-10-01223-s001.zip]

Archive with 1 entries (1 files):
- biomedicines-1724154-supplementary.pdf
